# Supplementary material for: Nutrient Intakes in Vegans, Lacto-Ovo-Vegetarians, Orthodox Fasters, and Omnivores in Russia: A Cross-Sectional Study
Source: Foods. 2025 Mar 20;14(6):1062. doi: 10.3390/foods14061062 (PMC11942464; doi:10.3390/foods14061062)
Supplement: Supplementary file 1 [file foods-14-01062-s001.zip]

Archive with 2 entries (2 files):
- Supplementary Table 8.pdf
- Supplementary Tables 1-7.pdf
